# Supplementary material for: Machine-Learning-Enabled Virtual Screening for Inhibitors of Lysine-Specific Histone Demethylase 1
Source: Molecules. 2021 Dec 10;26(24):7492. doi: 10.3390/molecules26247492 (PMC8707381; doi:10.3390/molecules26247492)
Supplement: Supplementary file 1 [file molecules-26-07492-s001.zip]

Archive with 1 entries (1 files):
- molecules-1460158-supplementary - XML done.pdf
